# Supplementary material for: The Effects of Scanning Speed and Standoff Distance of the Fiber on Dusting Efficiency during Short Pulse Holmium: YAG Laser Lithotripsy
Source: J Clin Med. 2022 Aug 28;11(17):5048. doi: 10.3390/jcm11175048 (PMC9457447; doi:10.3390/jcm11175048)
Supplement: Supplementary file 1 [file jcm-11-05048-s001.zip]

Archive with 2 entries (2 files):
- jcm-1851276-supplementary_v2.avi
- __MACOSX/._jcm-1851276-supplementary_v2.avi
